# Supplementary material for: Deep feature batch correction using ComBat for machine learning applications in computational pathology
Source: J Pathol Inform. 2024 Sep 12;15:100396. doi: 10.1016/j.jpi.2024.100396 (PMC11470259; doi:10.1016/j.jpi.2024.100396)
Supplement: Supplementary material [file mmc1.xlsx]

## Sheet: S_Table_1
Dataset	Attribute	chi_square_statistic	p_value
TCGA-COAD	Race	386.19	3.03651e-56
TCGA-COAD	KMT2B_mut	57.9063	7.62509e-05
TCGA-COAD	RNF43_driver	57.5211	8.64743e-05
TCGA-COAD	KRAS_driver	55.7235	0.000154694
TCGA-COAD	TP53_driver	49.9062	0.000947793
TCGA-COAD	BRAF_driver	29.7932	0.155431
TCGA-COAD	MSI_Status	26.171	0.244412
TCGA-STAD	Race	289.473	1.91863e-40
TCGA-STAD	MSI_Status	25.7034	0.175831
TCGA-STAD	TP53_driver	21.0446	0.456221
TCGA-STAD	PIK3CA_driver	15.8559	0.777693
TCGA-STAD	Response_to_Primary_Treatment	52.5804	2.24196e-06
TCGA-STAD	KMT2B_mut	17.2254	0.697358

## Sheet: S_Table_2
Dataset	Feature Extractor	Batch Correction	Mean AUROC (Range)	T-Statistic (Compared to Baseline)	P Value (Compared to Baseline)	T-Statistic (Compared to 0.5)	P Value (Compared to 0.5)
COAD	INPT-ResNet50	Baseline	0.961 (0.946-0.970)	---	---	56.548	2.93e-07
		Additive-ComBat	0.471 (0.368-0.665)	-7.471	0.00171567	-0.46	0.665443
		Multiplicative-ComBat	0.960 (0.946-0.979)	-0.48	0.656107	77.188	8.44201e-08
		ComBat	0.887 (0.872-0.896)	-14.665	0.000125787	94.272	3.8e-08
	CCL-ResNet50	Baseline	0.955 (0.935-0.978)	---	---	56.548	2.93e-07
		Additive-ComBat	0.600 (0.553-0.662)	-19.187	4.34773e-05	4.828	0.00423588
		Multiplicative-ComBat	0.957 (0.938-0.977)	0.162	0.879079	62.871	1.9168e-07
		ComBat	0.506 (0.449-0.563)	-24.642	1.61e-05	0.31	0.38596
	CTransPath	Baseline	0.970 (0.955-0.991)	---	---	73.632	1.02e-07
		Additive-ComBat	0.519 (0.438-0.672)	-10.091	0.000542714	0.423	0.347018
		Multiplicative-ComBat	0.968 (0.949-0.987)	-1.751	0.154835	73.707	1.01523e-07
		ComBat	0.580 (0.435-0.803)	-5.151	0.00674	1.027	0.181138
STAD	INPT-ResNet50	Baseline	0.978 (0.963-0.990)	---	---	105.622	2.41e-08
		Additive-ComBat	0.472 (0.399-0.515)	-23.93	1.80853e-05	-1.413	0.88469
		Multiplicative-ComBat	0.941 (0.925-0.963)	-5.465	0.00545044	65.188	1.65873e-07
		ComBat	0.591 (0.428-0.771)	-5.212	0.00646357	1.265	0.137225
	CCL-ResNet50	Baseline	0.975 (0.968-0.984)	---	---	170.703	3.53e-09
		Additive-ComBat	0.422 (0.324-0.511)	-14.491	0.000131853	-2.198	0.953561
		Multiplicative-ComBat	0.942 (0.933-0.957)	-5.089	0.00703488	101.509	2.82367e-08
		ComBat	0.528 (0.487-0.557)	-29.517	7.84e-06	2.142	0.0494196
	CTransPath	Baseline	0.977 (0.951-0.990)	---	---	69.428	1.29e-07
		Additive-ComBat	0.528 (0.496-0.561)	-65.285	3.29767e-07	2.558	0.0313972
		Multiplicative-ComBat	0.950 (0.930-0.969)	-4.131	0.0144819	67.163	1.47219e-07
		ComBat	0.534 (0.475-0.666)	-10.788	0.00041869	0.978	0.191807

## Sheet: S_Table_3
clinical_attribute	feature_extractor	pre_ComBat_mean_auroc	pre_ComBat_auroc_min	pre_ComBat_auroc_max	pre_ComBat_t_stat_greater_than_random	pre_ComBat_p_value_greater_than_random	post_ComBat_mean_auroc	post_ComBat_auroc_min	post_ComBat_auroc_max	post_ComBat_t_stat_greater_than_random	post_ComBat_p_value_greater_than_random	t_stat_post_ComBat_vs_pre_ComBat	p_value_post_ComBat_vs_pre_ComBat
MSI_Status	ResNet50-INPT	0.775	0.687	0.911	7.233	0.000969401	0.757	0.694	0.844	8.919	0.000436874	-1.164	0.309138
BRAF_driver	ResNet50-INPT	0.685	0.555	0.835	4.07	0.00761354	0.647	0.447	0.752	2.644	0.0286568	-0.714	0.514809
TP53_driver	ResNet50-INPT	0.663	0.591	0.733	5.849	0.0021316	0.644	0.588	0.676	9.227	0.000383387	-0.977	0.383863
KRAS_driver	ResNet50-INPT	0.599	0.538	0.685	3.608	0.0113011	0.537	0.483	0.633	1.283	0.134339	-1.892	0.131496
Race	ResNet50-INPT	0.798	0.622	0.881	6.442	0.00149355	0.769	0.621	0.865	6.399	0.00153107	-2.501	0.0666947
KMT2B_mut	ResNet50-INPT	0.645	0.536	0.731	3.978	0.00821667	0.566	0.474	0.662	1.836	0.0701529	-3.047	0.0381293
RNF43_driver	ResNet50-INPT	0.667	0.571	0.747	4.893	0.00404246	0.423	0.284	0.558	-1.48	0.893503	-4.556	0.0103689
MSI_Status	ResNet50-CCL	0.836	0.784	0.912	14.181	7.17815e-05	0.831	0.802	0.885	22.263	1.20484e-05	-0.238	0.823521
BRAF_driver	ResNet50-CCL	0.746	0.659	0.833	7.942	0.000680617	0.736	0.6	0.827	5.538	0.00259913	-0.363	0.734758
TP53_driver	ResNet50-CCL	0.687	0.585	0.764	5.87	0.00210266	0.675	0.609	0.714	9.561	0.000334233	-0.697	0.524196
KRAS_driver	ResNet50-CCL	0.595	0.583	0.608	19.584	2.00432e-05	0.601	0.55	0.632	6.55	0.00140463	0.432	0.687754
Race	ResNet50-CCL	0.795	0.729	0.818	17.676	3.00847e-05	0.532	0.494	0.581	1.959	0.0608649	-9.972	0.000568078
KMT2B_mut	ResNet50-CCL	0.675	0.62	0.715	10.433	0.000238444	0.649	0.578	0.728	5.66	0.00240095	-1.261	0.275904
RNF43_driver	ResNet50-CCL	0.6	0.407	0.712	1.924	0.0633606	0.539	0.435	0.671	0.922	0.204303	-0.948	0.396999
MSI_Status	CTransPath	0.667	0.515	0.741	14.181	0.00659966	0.669	0.639	0.737	9.519	0.000339923	0.065	0.951511
BRAF_driver	CTransPath	0.728	0.648	0.805	7.728	0.000754842	0.741	0.664	0.796	9.592	0.00033007	-1	0.373835
TP53_driver	CTransPath	0.686	0.592	0.785	5.833	0.00215254	0.68	0.616	0.76	7.191	0.000990743	-0.328	0.759379
KRAS_driver	CTransPath	0.598	0.512	0.663	3.921	0.00861948	0.521	0.434	0.617	0.588	0.294193	-2.429	0.0720924
Race	CTransPath	0.835	0.758	0.874	16.502	3.94841e-05	0.471	0.419	0.53	-1.498	0.895741	-17.05	6.93952e-05
KMT2B_mut	CTransPath	0.681	0.619	0.757	6.577	0.00138311	0.639	0.587	0.703	6.813	0.00121321	-1.623	0.179834
RNF43_driver	CTransPath	0.642	0.502	0.818	2.704	0.0269479	0.538	0.374	0.626	0.818	0.229581	-1.458	0.21863

## Sheet: S_Table_4
clinical_attribute	feature_extractor	pre_ComBat_mean_auroc	pre_ComBat_auroc_min	pre_ComBat_auroc_max	pre_ComBat_t_stat_greater_than_random	pre_ComBat_p_value_greater_than_random	post_ComBat_mean_auroc	post_ComBat_auroc_min	post_ComBat_auroc_max	post_ComBat_t_stat_greater_than_random	post_ComBat_p_value_greater_than_random	t_stat_post_ComBat_vs_pre_ComBat	p_value_post_ComBat_vs_pre_ComBat
MSI_status	INPT-ResNet50	0.812	0.739	0.856	14.519	6.54363e-05	0.816	0.718	0.864	12.451	0.000119621	0.128	0.904395
KMT2B_mut	INPT-ResNet50	0.728	0.627	0.817	6.056	0.0018762	0.681	0.593	0.768	6.37	0.00155763	-1.154	0.312763
PIK3CA_driver	INPT-ResNet50	0.586	0.458	0.716	2.059	0.0542808	0.587	0.515	0.64	3.756	0.0099199	0.026	0.980198
TP53_driver	INPT-ResNet50	0.565	0.464	0.66	1.874	0.0671031	0.55	0.469	0.658	1.617	0.0905609	-1.145	0.316142
Response_to_Primary_Treatment	INPT-ResNet50	0.678	0.601	0.762	3.826	0.0310101	0.481	0.417	0.545	-0.509	0.669358	-2.359	0.142278
Race	INPT-ResNet50	0.765	0.613	0.88	5.889	0.00207846	0.748	0.624	0.844	6.51	0.00143698	-0.499	0.64372
MSI_status	CCL-ResNet50	0.816	0.716	0.874	11.074	0.000189063	0.86	0.793	0.923	14.066	7.41199e-05	1.558	0.194337
KMT2B_mut	CCL-ResNet50	0.79	0.734	0.99	7.743	0.000310805	0.777	0.727	0.877	9.586	0.000330911	-0.726	0.508276
PIK3CA_driver	CCL-ResNet50	0.635	0.515	0.72	3.991	0.00812897	0.677	0.627	0.747	8.784	0.000463182	1.24	0.282716
TP53_driver	CCL-ResNet50	0.632	0.5	0.749	2.591	0.0303115	0.62	0.482	0.822	2.302	0.0414002	1.031	0.360771
Response_to_Primary_Treatment	CCL-ResNet50	0.707	0.65	0.788	5.006	0.0188296	0.52	0.442	0.58	0.482	0.338739	-4.935	0.0386872
Race	CCL-ResNet50	0.786	0.632	0.92	6.185	0.00173661	0.57	0.503	0.626	3.105	0.0180221	-7.083	0.00209694
MSI_status	CTransPath	0.753	0.58	0.861	5.198	0.00326218	0.814	0.751	0.898	10.564	0.000227166	1.994	0.116858
KMT2B_mut	CTransPath	0.678	0.645	0.739	9.405	0.000356169	0.747	0.6	0.882	5.225	0.00320203	1.38	0.239825
PIK3CA_driver	CTransPath	0.68	0.608	0.824	4.498	0.00542035	0.649	0.507	0.771	3.015	0.0196745	-1.028	0.362171
TP53_driver	CTransPath	0.656	0.621	0.695	12.62	0.000113469	0.655	0.583	0.7	7.162	0.00100586	-0.063	0.952502
Response_to_Primary_Treatment	CTransPath	0.68	0.45	0.806	1.564	0.129137	0.554	0.527	0.595	2.626	0.0597895	-1.239	0.341082
Race	CTransPath	0.813	0.692	0.9	8.449	0.000537491	0.627	0.512	0.702	3.13	0.0175974	-9.417	0.000708821

## Sheet: S_Table_5
Target	Internal Mean AUROC ± Std.		External AUROC ± Conf. Int.
	Pre-ComBat	Post-ComBat	Pre-ComBat	Post-ComBat
MSI	0.830 ± 0.03	0.670 ± 0.08	0.853 ± 0.12	0.723 ± 0.11
BRAF Driver	0.720 ± 0.07	0.735 ± 0.06	0.622 ± 0.18	0.710 ± 0.11
TP53 Driver	0.687 ± 0.07	0.627 ± 0.05	0.486 ± 0.11	0.535 ± 0.11
KRAS Driver	0.595 ± 0.01	0.579 ± 0.03	0.603 ±0.12	0.536 ± 0.12
